# Supplementary material for: Development of AI-Based Predictive Models for Osteoporosis Diagnosis in Postmenopausal Women from Panoramic Radiographs
Source: J Clin Med. 2025 Jun 23;14(13):4462. doi: 10.3390/jcm14134462 (PMC12249935; doi:10.3390/jcm14134462)
Supplement: Supplementary file 1 [file jcm-14-04462-s001.zip]

Archive with 1 entries (1 files):
- jcm-3608713-supplementary.pdf
